# Supplementary material for: Trans-omics analyses revealed differences in hormonal and nutritional status between wild and cultured female Japanese eel (Anguilla japonica)
Source: PLoS One. 2019 May 9;14(5):e0209063. doi: 10.1371/journal.pone.0209063 (PMC6508692; doi:10.1371/journal.pone.0209063)
Supplement: S2 Table — List of the significant differentially expressed genes in wild and cultured female eel liver obtained from our RNA-seq data. (XLSX) [file pone.0209063.s002.xlsx]

## Sheet: Wild (liver)
	Highly expressed genes in wild female eel liver
No.	Fold change	P-value	Annotation - Description
1	72.9756	0.047991	piwi-like protein 1
2	12.7333	0.0185242	frizzled-10
3	10.211	0.003943	synaptopodin 2-like protein
4	6.0658	0.001535	DNA topoisomerase I, mitochondrial
5	5.68817	0.0008915	sex hormone-binding globulin
6	5.10029	0.001288	DNA-binding protein inhibitor ID-4
7	4.53248	0.0142122	fatty acid desaturase 6
8	3.85789	0.001639	Pi-class glutathione S-trasferase
9	3.57362	0.0497235	cytochrome P450 1A9
10	3.42661	0.034598	olfactory receptor 14A16
11	3.31309	0.0362484	uncharacterized protein
12	3.22444	0.0307896	galanin receptor type 1
13	3.20247	0.009485	neuroligin-4, X-linked
14	2.83967	0.0402504	lanosterol synthase
15	2.64006	0.0116819	estrogen receptor alpha
16	2.63743	0.0434421	SLIT-ROBO Rho GTPase-activating protein 1
17	2.58057	0.0154399	estrogen receptor
18	2.55126	0.0240003	ferritin, middle subunit
19	2.45371	0.005707	SH3 domain-binding glutamic acid-rich-like protein 3
20	2.42077	0.001687	C-1-tetrahydrofolate synthase, cytoplasmic
21	2.40195	0.0495961	catechol O-methyltransferase domain-containing protein 1
22	2.38259	0.039904	androgen-dependent TFPI-regulating protein
23	2.25226	0.0119641	saxitoxin and tetrodotoxin-binding protein 2
24	2.18423	0.003107	transmembrane protein 194B
25	2.16604	0.0100068	FAM101A
26	2.07444	0.00292	guanine deaminase
27	2.06989	0.0140697	isthmin-2
28	2.04811	0.0281478	transmembrane protein 62
29	2.04659	0.0271189	11beta-hydroxysteroid dehydrogenase short form
30	2.01202	0.0377386	fumarylacetoacetase
31	2.00435	0.011367	aminopeptidase N
32	2.00177	0.0477451	canalicular multispecific organic anion transporter 1

## Sheet: Cultured (liver)
	Highly expressed genes in cultured female eel liver
No.	Fold change	P-value	Annotation - Description
1	42.4394	0.043886	protein FAM127C
2	14.2276	0.007924	ankyrin repeat and SOCS box protein 2
3	12.7675	0.0121905	leiomodin-3
4	7.99351	0.001596	cytochrome c
5	5.46427	0.001587	F-box only protein 50
6	5.00838	0.015956	DNA-binding protein inhibitor ID-2
7	4.95049	0.0234897	flocculation protein FLO1
8	3.94919	0.027552	G-protein coupled receptor family C group 5 member C
9	3.63554	0.029881	complement component C7
10	3.54388	0.005338	3-oxo-5-beta-steroid 4-dehydrogenase
11	3.52923	0.0122334	WD repeat and FYVE domain-containing protein 3
12	3.46259	0.0127214	xaa-Pro aminopeptidase 2
13	3.46007	0.0146218	regulator of G-protein signaling 5
14	3.43636	0.0446737	cbp/p300-interacting transactivator 2
15	3.18385	0.005341	pyrethroid hydrolase Ces2e
16	3.21053	0.0318537	unnamed protein product
17	3.0505	0.0199492	cysteine sulfinic acid decarboxylase
18	2.88191	0.0474541	aquaporin-8
19	2.84783	0.000639	unnamed protein product
20	2.83977	0.020711	complement component C7
21	2.83304	0.0150593	folylpolyglutamate synthase, mitochondrial
22	2.76813	0.0107443	bifunctional heparan sulfate N-deacetylase/N-sulfotransferase 1
23	2.68974	0.001751	von Willebrand factor
24	2.66997	0.001315	CXXC-type zinc finger protein 5
25	2.65949	0.004549	peptidyl-prolyl cis-trans isomerase FKBP10
26	2.60589	0.0450177	von Willebrand factor A domain-containing protein 5A
27	2.59988	0.0272269	non-muscle caldesmon
28	2.59421	0.0347277	protein-lysine 6-oxidase
29	2.49864	0.027529	tripartite motif-containing protein 16
30	2.49525	0.0250981	A disintegrin and metalloproteinase with thrombospondin motifs 8
31	2.4924	0.0487981	transcription factor EC
32	2.48387	3.887e-05	Krueppel-like factor 6
33	2.46721	0.0195143	EGF-like repeat and discoidin I-like domain-containing protein 3
34	2.46459	0.0125227	fatty acid-binding protein 10-A, liver basic
35	2.45446	0.001126	STE20-like serine/threonine-protein kinase
36	2.45369	0.0324836	inosine-5'-monophosphate dehydrogenase 1
37	2.44651	0.0430847	G patch domain-containing protein 2
38	2.44507	0.0181616	ADP-ribose pyrophosphatase, mitochondrial
39	2.42946	0.006263	GTP-binding protein REM 1
40	2.40016	0.0350864	cysteine-rich secretory protein LCCL domain-containing 1
41	2.39851	0.008712	lamin-A
42	2.38599	0.001293	pancreatic progenitor cell differentiation and proliferation factor A
43	2.3736	0.0124933	novel protein similar to vertebrate IMP (inosine monophosphate) dehydrogenase 1 (IMPDH1)
44	2.35018	0.013005	arf-GAP with Rho-GAP 'domain,' ANK repeat and PH domain-containing protein 1
45	2.32541	0.0269652	collagen alpha-1(XII) chain
46	2.31041	0.00298	claudin-5
47	2.27053	0.002361	EGF like repeats and discoidin domains 3
48	2.27033	0.0197561	histidine ammonia-lyase
49	2.23229	0.024358	inactive rhomboid protein 1
50	2.22481	0.0207385	pentaxin
51	2.21112	0.0272198	hepatocyte growth factor
52	2.19523	0.0417449	intelectin 2 precursor
53	2.17947	0.0371908	diamine N-acetyltransferase 2
54	2.17206	0.00802	glycogen phosphorylase, brain form
55	2.16784	0.0334954	vesicle-associated membrane protein 5
56	2.16646	0.0325534	leucine-rich repeat and immunoglobulin-like domain-containing nogo receptor-interacting protein 1
57	2.15241	0.002592	O-acetyl-ADP-ribose deacetylase 1
58	2.13717	0.0189462	thioredoxin-like protein AAED1
59	2.1092	0.0286846	ephrin-A1
60	2.09969	0.003199	synaptonemal complex central element protein 3
61	2.09676	0.0274992	protein ERGIC-53
62	2.06726	0.0354647	junctional adhesion molecule
63	2.06401	0.008653	receptor-type tyrosine-protein phosphatase eta
64	2.05647	0.003543	FXYD domain-containing ion transport regulator 3 precursor
65	2.03343	0.0222201	ethanolamine kinase 1
66	2.02631	0.0158378	Bardet-Biedl syndrome 2 protein
67	2.02368	0.0130651	UPF0471 protein C1orf63 homolog
68	2.00039	0.0361537	spermidine/spermine N1-acetyltransferase
69	1.9546	0.0257601	vacuolar protein sorting-associated protein 8 homolog
