# Supplementary material for: Trans-omics analyses revealed differences in hormonal and nutritional status between wild and cultured female Japanese eel (Anguilla japonica)
Source: PLoS One. 2019 May 9;14(5):e0209063. doi: 10.1371/journal.pone.0209063 (PMC6508692; doi:10.1371/journal.pone.0209063)
Supplement: S3 Table — List of significant differentially expressed genes in the ovaries of wild and cultured female eels. (XLSX) [file pone.0209063.s003.xlsx]

## Sheet: Wild (ovary)
	Highly expressed genes in wild female eel ovary
No.	Fold change	P-value	Annotation - Description
1	5.5619	0.0434206	beta-tectorin
2	5.22481	0.0158404	transmembrane protein 145
3	4.93981	0.0483271	probable ATP-dependent RNA helicase DDX58
4	4.06239	0.0008254	UDP-glucose 6-dehydrogenase
5	4.04306	0.0445809	axonemal dynein light chain domain-containing protein 1
6	3.21349	0.0491584	acyl-coenzyme A thioesterase 8
7	3.20591	0.0438856	uncharacterized protein
8	3.08769	0.0476622	cyclin-dependent kinase 14
9	3.06385	0.009768	tyrosine-protein kinase 'SgK223-like'
10	2.97333	0.0114841	calpain-2 catalytic subunit
11	2.92558	0.0135656	plexin domain-containing protein 2
12	2.9234	0.0387103	death-associated protein kinase 2
13	2.90074	0.00954	secreted frizzled-related protein 1
14	2.89407	0.0237088	ATP-binding cassette sub-family A member 1
15	2.88656	0.0219816	iroquois-class homeodomain protein irx-1
16	2.88577	0.007957	ATP-binding cassette sub-family A member 1-like
17	2.80878	0.0260151	protein FAM171A2
18	2.78532	0.005236	anoctamin-9
19	2.7321	0.0325547	protein tyrosine phosphatase, receptor type, f polypeptide (PTPRF), interacting protein (liprin), alpha 4
20	2.68962	0.0213478	cingulin-like protein 1
21	2.66068	0.0477686	sodium hydrogen exchanger
22	2.63412	0.0199163	von Willebrand factor A domain-containing protein 3A
23	2.62492	0.0104056	storkhead-box protein 2
24	2.61624	0.003193	nascent polypeptide-associated complex subunit alpha, muscle-specific form
25	2.58221	0.0105981	ATP-binding cassette sub-family A member 1-like
26	2.56316	0.0338666	protein FAM189A1
27	2.5312	0.00564	LIM domain transcription factor LMO4
28	2.4783	0.002921	RAS guanyl-releasing protein 1
29	2.36639	0.000651	protein FAM60A
30	2.30918	0.002437	UAP56-interacting factor
31	2.19775	0.003056	phospholipase D1
32	2.1925	0.002563	cell migration-inducing and hyaluronan-binding protein
33	2.11468	0.0183769	fibropellin-1
34	2.10763	0.0129755	diacylglycerol kinase delta
35	2.10569	0.0237298	microtubule-associated protein 6 homolog
36	2.10215	0.0241823	uncharacterized protein
37	2.08679	0.004695	E3 ubiquitin-protein ligase RNF180
38	2.08313	0.0159083	cytosolic carboxypeptidase 4
39	2.07907	0.0310023	CTTNBP2 N-terminal-like protein
40	2.07048	0.0174549	neural cell adhesion molecule 1
41	2.05175	0.046879	tetratricopeptide repeat protein 39C
42	2.04411	0.015931	ras association domain-containing protein 10
43	2.02477	0.0001321	GTPase IMAP family member 4
44	2.011	0.003047	9-O-acetylesterase
45	2.00128	0.0315106	protein FAM167A

## Sheet: Cultured (ovary)
	Highly expressed genes in cultured female eel ovary
No.	Fold change	P-value	Annotation - Description
1	175.111	0.003061	small nuclear ribonucleoprotein F
2	9.11006	0.0300656	tumor necrosis factor receptor superfamily member 19
3	7.506	0.00744	interferon-induced, double-stranded RNA-activated protein kinase
4	5.63831	0.01834	histone H2A
5	5.43457	0.006671	cytochrome c
6	5.01752	0.002317	CC chemokine SCYA102 precursor
7	4.42199	0.0119456	peptidyl-prolyl cis-trans isomerase FKBP4
8	4.16175	0.002031	DNA replication licensing factor MCM3
9	3.96715	0.004196	retinoic acid receptor RXR-gamma-B
10	3.8575	0.0375079	disintegrin and metalloproteinase domain-containing protein 9
11	3.82771	0.005701	DNA replication licensing factor MCM3
12	3.66316	0.003035	retinal dehydrogenase 2
13	3.61201	0.0147582	DNA replication licensing factor MCM3
14	3.43979	0.0177362	F-box and WD repeat domain containing 12
15	2.97264	0.005316	neuropeptide Y receptor type 1
16	2.88945	0.007366	kyphoscoliosis peptidase
17	2.88931	0.0471581	granzyme K
18	2.80761	0.0161509	alanine aminotransferase 2
19	2.75409	0.0153989	cadherin EGF LAG seven-pass G-type receptor 3
20	2.67413	0.006476	nicotinamide N-methyltransferase
21	2.67155	0.0183126	CLIP-associating protein 1
22	2.65603	0.0114305	WD repeat-containing protein 7
23	2.63211	0.0005512	chondroitin sulfate proteoglycan 4
24	2.49764	0.0159427	epsilon-sarcoglycan
25	2.45578	0.0156407	tripartite motif-containing protein 60
26	2.45299	0.005756	netrin receptor UNC5D
27	2.45046	0.0400607	rac GTPase-activating protein 1
28	2.44693	0.0110891	protein-tyrosine kinase 2-beta
29	2.42326	0.0453398	integrin alpha-L
30	2.31318	0.0285789	hydroxyacid-oxoacid transhydrogenase, mitochondrial
31	2.30609	0.00729	reversion-inducing cysteine-rich protein with Kazal motifs
32	2.29902	0.001263	histone H3.3
33	2.2967	0.003209	interleukin-1beta
34	2.29187	0.0242004	zinc finger, MYM-type 4
35	2.21677	0.0478853	macoilin-1
36	2.20438	0.0341723	microfibril-associated glycoprotein 4
37	2.20344	0.005295	probable glutathione peroxidase 8
38	2.16211	0.0296982	reversion-inducing cysteine-rich protein with Kazal motifs
39	2.14892	0.009897	pleckstrin homology domain containing, family G (with RhoGef domain) member 2
40	2.1317	0.004032	dead end
41	2.1263	0.0105325	microtubule-associated protein futsch
42	2.11092	0.0468093	uncharacterized protein
43	2.07473	0.006005	phospholysine phosphohistidine inorganic pyrophosphate phosphatase
44	2.02155	0.0498496	tripartite motif-containing protein 59
45	2.00973	0.034122	cAMP-dependent protein kinase type I-beta regulatory subunit
46	2.00153	0.0149114	FYVE, RhoGEF and PH domain-containing protein 4
