# Supplementary material for: Trans-omics analyses revealed differences in hormonal and nutritional status between wild and cultured female Japanese eel (Anguilla japonica)
Source: PLoS One. 2019 May 9;14(5):e0209063. doi: 10.1371/journal.pone.0209063 (PMC6508692; doi:10.1371/journal.pone.0209063)
Supplement: S4 Table — List of significant differentially expressed genes in wild female eel brain and cultured female eel brain. (XLSX) [file pone.0209063.s004.xlsx]

## Sheet: Wild (brain)
	Highly expressed genes in wild female eel brain
No.	Fold change	P-value	Annotation - Description
1	6.45428	9.2e-05	C-C motif chemokine 7
2	5.56392	9.2e-05	collagen alpha-1(I) chain
3	5.36175	4.689e-05	proline-rich protein HaeIII subfamily 1
4	5.0512	0.006085	Ig mu chain C region membrane-bound form
5	4.95591	6.279e-05	collagen alpha-1(I) chain
6	4.91935	3.287e-09	growth hormone
7	4.21039	0.002394	M-phase specific PLK1 interacting protein
8	4.16646	0.0002522	Aa1-330
9	3.9983	0.0002412	putative senescence-associated protein
10	3.58758	0.0379224	protein ALEX
11	3.46884	1.057e-09	fibronectin type III domain-containing protein 3B
12	2.68156	3.287e-09	luteinizing hormone
13	2.54162	0.005949	solute carrier family 35 member D3
14	2.33942	0.009222	interleukin-6 receptor subunit beta
15	2.33164	0.002588	von Willebrand factor A domain-containing protein 5B1
16	2.15198	0.0242816	claudin-3
17	2.0334	0.0135364	biogenesis of lysosome-related organelles complex 1 subunit 5

## Sheet: Cultured (brain)
	Highly expressed genes in cultured female eel brain
No.	Fold change	P-value	Annotation - Description
1	54.9101	1.323e-23	small nuclear ribonucleoprotein F
2	21.4139	0.0007253	rhodopsin
3	20.6066	0.009226	myostatin
4	5.30993	0.006085	purpurin
5	3.75577	0.0074	inter-alpha-trypsin inhibitor heavy chain H3
6	3.72168	0.0212462	nuclear receptor subfamily 4 group A member 2
7	3.43265	0.0151502	atypical chemokine receptor 3
8	2.68274	6.279e-05	leucine-rich repeat and immunoglobulin-like domain-containing nogo receptor-interacting protein 1
9	2.51707	0.0001396	calsequestrin-2
10	2.48339	0.0279277	UPF0711 protein C18orf21 homolog
11	2.20778	0.0135364	lysyl oxidase homolog 3
12	2.00445	0.0198493	fructose-bisphosphate aldolase C
