# Supplementary material for: Trans-omics analyses revealed differences in hormonal and nutritional status between wild and cultured female Japanese eel (Anguilla japonica)
Source: PLoS One. 2019 May 9;14(5):e0209063. doi: 10.1371/journal.pone.0209063 (PMC6508692; doi:10.1371/journal.pone.0209063)
Supplement: S5 Table — List of significant differentially expressed genes in the brains of wild female and male eels. (XLSX) [file pone.0209063.s005.xlsx]

## Sheet: Wild female (brain)
	Highly expressed genes in wild female eel brain
No.	Fold change	P-value	Annotation - Description
1	23.8723	7.923e-11	L-2-hydroxyglutarate dehydrogenase
2	8.81707	0.005947	somatolactin
3	8.68742	0.000202	immunoglobulin mu heavy chain
4	7.46041	1.298e-07	collagen alpha-1(I) chain
5	7.15314	3.252e-08	uncharacterized protein
6	5.91421	2.745e-07	proline-rich protein HaeIII subfamily 1
7	5.61644	7.682e-07	collagen alpha-1(I) chain
8	5.53844	0.0218326	elongation factor 2
9	4.89151	3.836e-06	formin-like protein 3
10	4.58513	0.009424	uncharacterized protein
11	4.42474	7.016e-06	Aa1-330
12	4.25947	5.291e-06	putative senescence-associated protein
13	4.14772	1.058e-05	kinetochore protein Nuf2
14	4.0762	0.0403584	beta-crystallin A2
15	3.74494	0.007771	espin-like protein
16	3.69296	0.0341916	suppressor of tumorigenicity 14 protein
17	3.63892	0.0009542	S100-like calcium binding protein
18	3.61444	0.007356	galectin-3-binding protein precursor
19	3.55194	0.0007962	suppressor of tumorigenicity 14 protein
20	3.52775	0.0001421	plasmalemma vesicle-associated protein
21	3.4636	1.67e-09	fibronectin type III domain-containing protein 3B
22	3.45588	1.724e-06	interleukin-17N
23	3.45448	1.832e-05	40S ribosomal protein S21
24	3.45418	0.0368095	somatostatin receptor type 3
25	3.43691	0.006419	pituitary homeobox 3
26	3.35003	0.004925	desmoplakin
27	3.32577	0.0006152	annexin A4
28	3.30127	3.062e-05	von Willebrand factor
29	3.29739	0.003812	eyes absent homolog 1
30	3.29714	0.0407614	epithelial cell adhesion molecule
31	3.27489	0.001722	dual specificity protein phosphatase 2
32	3.23403	0.002192	L-dopachrome tautomerase
33	3.14207	0.005094	aldehyde dehydrogenase family 1 member A3
34	3.06539	0.0374526	stimulated by retinoic acid gene 6 protein homolog
35	3.03745	0.001423	Krueppel-like factor 4
36	3.02592	1.534e-06	translocon-associated protein subunit alpha precursor
37	2.97313	0.0006811	ferritin, middle subunit
38	2.9427	3.897e-08	leucine-rich repeat-containing protein 15
39	2.92707	0.001658	interferon alpha-inducible protein 27-like protein 2A
40	2.92619	0.0003495	GTP-binding protein Rhes
41	2.91104	0.0003082	pro-MCH 2
42	2.86998	0.006052	homeobox protein six1b
43	2.83602	0.002796	MISP family member 3
44	2.81717	0.003507	CD99 antigen
45	2.81257	0.004015	CD99 antigen-like protein 2
46	2.81073	0.001146	annexin A4
47	2.80936	1.27e-06	fibronectin
48	2.80643	0.0155751	band 3 anion transport protein, partial
49	2.80263	0.0003996	nidogen-1
50	2.78571	0.002099	leucine-rich repeat-containing protein 18
51	2.77993	8.733e-06	adipocyte enhancer-binding protein 1
52	2.77112	9.367e-05	ADAM metallopeptidase with thrombospondin type 1 motif 1
53	2.73787	0.009484	RNA-binding protein 47
54	2.72615	0.0121855	E3 ubiquitin-protein ligase RNF213
55	2.72265	0.002115	desmoplakin
56	2.71538	0.0184054	membrane-spanning 4-domains subfamily A member 8A
57	2.70519	0.0001524	lysozyme
58	2.6991	0.001146	C-type natriuretic peptide-3
59	2.678	0.00658	hemicentin-2
60	2.62906	1.767e-07	collagen alpha-1(I) chain precursor
61	2.61755	0.004665	histone deacetylase 7
62	2.58494	1.111e-06	transketolase-like protein 2
63	2.56042	0.0003359	actin, aortic smooth muscle
64	2.5544	0.008958	homeobox protein SIX6
65	2.54527	0.0001697	FRAS1-related extracellular matrix protein 1
66	2.54108	0.00013	inactive carboxypeptidase-like protein
67	2.53259	1.216e-07	cytochrome P450 19A1
68	2.53227	0.002587	cysteine and glycine-rich protein 2
69	2.5239	0.009363	translation elongation factor 1-delta
70	2.50771	5.472e-05	transient receptor potential cation channel subfamily M member 4
71	2.4826	2.541e-07	type I collagen proa3 chain
72	2.48085	0.0007343	solute carrier family 35 member D3
73	2.4751	4.934e-09	laminin subunit alpha-2
74	2.46557	0.0002066	secretagogin
75	2.45485	0.0009211	sal-like protein 1
76	2.44734	0.0006239	uncharacterized protein
77	2.43659	1.298e-07	type I collagen proa2 chain
78	2.42438	0.0488605	tyrosine-protein kinase ZAP-70
79	2.42343	0.006832	polypyrimidine tract binding protein 1
80	2.41181	0.009239	cadherin-1
81	2.40605	0.0005876	retinol-binding protein 4
82	2.37861	0.0162239	nuclear factor NF-kappa-B p100 subunit
83	2.37835	1.058e-05	ezrin
84	2.36611	0.0003337	glial fibrillary acidic protein
85	2.35666	0.0003592	serpin family E member 2
86	2.35585	0.0182392	anion exchange protein 2
87	2.35484	0.0001464	laminin subunit alpha-3
88	2.33932	8.164e-05	keratin, type I cytoskeletal 18
89	2.32443	0.039169	glycine dehydrogenase '[decarboxylating],' mitochondrial
90	2.3219	0.0154031	four and a half LIM domains protein 1
91	2.31743	0.004481	estrogen receptor beta
92	2.259	0.0109251	plakophilin-3
93	2.2584	0.00259	collectin-11
94	2.25753	0.0423173	elongation factor 2
95	2.25583	0.0102293	homeobox protein SIX2
96	2.25243	4.722e-05	neutral amino acid transporter B(0)
97	2.25004	1.534e-06	filamin-A
98	2.24921	0.0008573	pea3
99	2.24612	0.0271562	ETS translocation variant 4
100	2.23958	0.001189	phospholipase B1, membrane-associated
101	2.22167	0.0233554	large neutral amino acids transporter small subunit 4
102	2.21931	0.0286001	serotransferrin
103	2.20466	0.0009542	profilin-1
104	2.20049	0.0147316	putative aminopeptidase W07G4.4
105	2.20005	0.003556	alcohol dehydrogenase class-3
106	2.19853	0.000619	60S ribosomal protein l22-like 1
107	2.19185	0.0272964	tumor necrosis factor receptor superfamily member 19L
108	2.18324	0.003902	alcohol dehydrogenase class-3
109	2.18234	0.002975	polypyrimidine tract-binding protein 1
110	2.1766	0.0165145	LIM domain transcription factor LMO4
111	2.17282	0.0004931	latent-transforming growth factor beta-binding protein 4
112	2.16549	0.0162134	activin B
113	2.16181	0.0473642	short-chain dehydrogenase/reductase 3
114	2.15845	7.016e-06	phosphate carrier 'protein,' mitochondrial
115	2.15749	0.005261	histidine triad nucleotide-binding protein 2, mitochondrial
116	2.15557	0.0001382	Pi-class glutathione S-trasferase
117	2.1468	0.0006268	ezrin
118	2.14183	0.00068	arrestin domain-containing protein 2
119	2.14168	0.00414	insulinoma-associated protein 1
120	2.13657	4.682e-05	laminin subunit beta-1
121	2.13626	0.0242368	bcl-2-like protein 10
122	2.12706	0.0457921	ventral anterior homeobox 1
123	2.11108	0.0156765	HAUS augmin like complex subunit 1
124	2.10886	0.001364	vascular endothelial growth factor receptor 3
125	2.10806	0.0111032	tapasin-related precursor
126	2.10043	1.34e-06	keratin, type II cytoskeletal 8
127	2.08491	0.008108	FRAS1-related extracellular matrix protein 1
128	2.07383	5.291e-06	keratin, type I cytoskeletal 18
129	2.072	0.0166996	coenzyme Q-binding protein COQ10 homolog B, mitochondrial
130	2.07119	0.0313799	EF-hand domain-containing family member C2
131	2.06823	0.0007343	protein Daple
132	2.05662	0.015492	quinoid dihydropteridine reductase a
133	2.04771	0.0372144	structural maintenance of chromosomes protein 4
134	2.04734	0.012079	nidogen-1
135	2.0462	0.000292	thioredoxin interacting protein
136	2.0383	0.0490648	pyruvate kinase PKM
137	2.03502	0.0178118	poly [ADP-ribose] polymerase 14
138	2.0266	0.0003006	decorin precursor
139	2.02497	0.0004589	protein-arginine deiminase type-2
140	2.01613	0.006252	fatty acid-binding protein
141	2.00696	0.0416535	cellular retinoic acid-binding protein 2

## Sheet: Wild male (brain)
	Highly expressed genes in wild male eel brain
No.	Fold change	P-value	Annotation - Description
1	3.66866	1.561e-06	protein jumonji
2	3.39938	6.833e-08	uncharacterized protein C20orf194
3	3.31503	2.603e-06	protein jumonji
4	3.31198	1.533e-06	leucine-rich repeat and immunoglobulin-like domain-containing nogo receptor-interacting protein 1
5	3.25	3.278e-07	calsequestrin-2
6	3.19539	5.291e-06	protein jumonji
7	3.14974	1.767e-07	adenosine deaminase CECR1
8	3.08462	8.867e-06	pleckstrin homology-like domain family B member 2
9	2.99213	2.541e-07	beta-chimaerin
10	2.93282	5.938e-05	UPF0471 protein C1orf63 homolog
11	2.92223	2.541e-07	transient receptor potential cation channel subfamily M member 7
12	2.73518	4.398e-05	potassium voltage-gated channel subfamily C member 1
13	2.71812	0.0003082	polycomb protein suz12-B
14	2.61217	0.0002985	fructose-bisphosphate aldolase C
15	2.5905	0.001115	UPF0711 protein C18orf21 homolog
16	2.58566	1.27e-06	dual specificity protein kinase CLK4
17	2.53081	0.000683	leukocyte receptor cluster member 8 homolog
18	2.51249	0.0004075	uncharacterized protein
19	2.48127	8.726e-05	kininogen 1
20	2.4413	1.525e-07	splicing regulatory glutamine/lysine-rich protein 1
21	2.39391	7.352e-06	peroxisome proliferator-activated receptor gamma coactivator 1 alpha
22	2.37429	0.002182	glutamate receptor 2
23	2.36056	1.867e-05	protein jumonji
24	2.34697	7.493e-05	lysine-specific demethylase 6B
25	2.34275	9.248e-06	luc7-like protein 3
26	2.28663	2.616e-05	U1 small nuclear ribonucleoprotein 70kDa
27	2.28351	7.664e-06	ARGLU1 protein
28	2.21195	0.0002034	receptor-type tyrosine-protein phosphatase delta
29	2.21164	0.000134	potassium voltage-gated channel subfamily D member 2
30	2.2085	0.0007112	inositol '1,4,5-trisphosphate' receptor type 1
31	2.20591	0.0001847	zinc finger protein 469
32	2.20568	0.002697	extracellular serine/threonine protein kinase FAM20C
33	2.18657	0.0001106	potassium voltage-gated channel subfamily A member 3
34	2.18475	0.0009765	probable G-protein coupled receptor 153
35	2.18459	0.008131	putative ATP-dependent RNA helicase DDX17
36	2.17412	0.0003199	SH3 and multiple ankyrin repeat domains 3
37	2.16803	0.0005463	sacsin
38	2.11615	6.099e-05	transcription factor 20
39	2.11456	0.0005771	glutamate decarboxylase 1
40	2.09879	0.004174	ankyrin-3
41	2.08173	9.283e-05	antigen WC1.1
42	2.06842	0.003256	lemur tyrosine kinase 3
43	2.05854	0.002548	metabotropic glutamate receptor 1
44	2.05767	0.0148888	protocadherin Fat 2
45	2.05283	0.0449232	proline-rich protein 15
46	2.04758	0.0008893	mitochondrial calcium uptake family, member 3
47	2.04218	0.0009211	zinc finger protein 883
48	2.03458	0.003522	probable G-protein coupled receptor 153
49	2.02904	0.001046	synaptotagmin-7
50	2.0224	0.0006209	short transient receptor potential channel 3
51	2.02064	0.001146	protein piccolo
52	2.01907	0.006216	vesicle transport protein USE1
53	2.01864	0.009126	leucine-rich repeat and calponin homology domain-containing protein 1
54	2.01123	0.0220561	barH-like 2 homeobox protein
55	2.0112	0.005004	dystrophin-related protein 2 [Larimichthys crocea]
